# Supplementary material for: Phosphorylation controls RNA binding and transcription by the influenza virus polymerase
Source: PLoS Pathog. 2020 Sep 3;16(9):e1008841. doi: 10.1371/journal.ppat.1008841 (PMC7494117; doi:10.1371/journal.ppat.1008841)
Supplement: S2 Table — (XLSX) [file ppat.1008841.s005.xlsx]

## Sheet: Supplemental Table 2
Supplemental Table 2: Surface accessibility of phosphorylated PB1 residues
PDB:	4WSB (bat IAV)				6KUJ (swine IDV)					6QXE (human IAV)				6T0V (bat IAV)
Polymerase state	vRNA bound				cRNA bound					cRNA bound dimer				vRNA bound transcription elongation
Position (WSN)	Residue	Accessibility	SASA (A2)	Ratio (%)	Corresponding Position	Residue	Accessibility	SASA (A2)	Ratio (%)	Residue	Accessibiity	SASA (A2)	Ratio (%)	Residue	Accessibiity	SASA (A2)	Ratio (%)
S216	N	Not determined	32.22	26.8	218	E	Not determined	66.57	47.1	S	Not determined	32.32	38.2	N	Not determined	45.76	40
T223	T	Buried	1.04	1	225	T	Buried	6.74	5.4	T	Buried	3.66	3.1	T	Buried	1.03	0.4
T228	T	Buried	18.85	5.7	230	A	Buried	12.55	17.4	T	Not determined	23.79	21.6	T	Buried	12.6	4.2
Y253	Y	Not determined	41.42	21.3	255	K	Not determined	57.49	33.7	Y	Not determined	76.67	38	Y	Not determined	58.19	27.1
S384	D	Accessible	105.82	91.1	385	E	Accessible	93.11	100	S	Accessible	53.56	69.2	D	Accessible	72.65	63
T385	T	Buried	8.75	8	386	W	Buried	8.47	3.8	T	Buried	16.53	14.5	T	Buried	4.78	4.5
S478	S	Buried	5.32	3.9	479	S	Buried	7.47	4.1	S	Buried	11.24	9.8	S	Buried	3.43	2.5
T570	T	Buried	34.35	18.8	571	N	Buried	9.22	2.5	T	Buried	30.1	13.2	T	Buried	47.98	17.6
S673	S	Buried	9.3	9.9	669	T	Accessible	93.1	86.6	-				S	Not determined	30.15	35.9
T677	T	Not determined	42.06	30	673	T	Accessible*	80.54	58.5	-				T	Buried	2.59	0.1
S678	N	Not determined	45.61	38.8	674	D	Accessible*	128.03	98.9	-				N	Accessible	103.02	87.9
S712	A	Buried	11.42	1.8	708	M	Accessible*	98.99	55	-				A	Not determined	24.42	20.8
S720	S	Buried	14.24	14	716	A	Accessible*	57.84	79	-				S	Buried	14.55	14.9
Positioning based on WSN sequence
Ratios < 20% are indicated as buried wherease those > 50% are indicated as accessible. Accesibility of residues with ratios between 20% and 50% were not defined.
Ratio indicates surface accessible surface area (SASA) within a structure normalized to the average SASA of Gly-X-Gly peptides of the indicated residue.
SASA; solvent-accessible surface area
NB: not all proteins are resolves in 6KUJ and 6QXE, "-" residue not resolved in structure
* accessibilty of these residues in 6KUJ, especially 677, 678, 712 and 720 positions, likely does not reflect true accessibilty as regions of PB1, PA and PB2 that would affect accessibility are not resolved
