# Supplementary material for: Phosphorylation controls RNA binding and transcription by the influenza virus polymerase
Source: PLoS Pathog. 2020 Sep 3;16(9):e1008841. doi: 10.1371/journal.ppat.1008841 (PMC7494117; doi:10.1371/journal.ppat.1008841)
Supplement: S3 Table — Adjusted P value for comparison between WT and PB1 mutants during multi-cycle replication in Fig 3B using a one-way ANOVA with Dunnett's post hoc correction. (XLSX) [file ppat.1008841.s006.xlsx]

## Sheet: Sheet1
Table S3: Adjusted P value for one-way ANOVA with Dunnett's post hoc correction
	12hpi	24hpi	48hpi	72hpi	96hpi
WT vs. 216A	0.2692	0.9998	0.1365	0.5281	0.6948
WT vs. 216D	0.5865	0.8973	0.7353	0.0139	0.2586
WT vs. 223A	0.0003	0.978	0.0002	<0.0001	0.0046
WT vs. 384A	0.966	0.9934	0.9032	0.5281	0.9942
WT vs. 384D	0.0347	0.2315	0.4436	0.9994	>0.9999
WT vs. 478A	0.9996	0.6659	0.7353	<0.0001	0.0116
WT vs. 673A	0.0035	0.0207	0.1044	<0.0001	0.0105
